# Supplementary material for: Physician Perspectives on Malnutrition Screening, Diagnosis, and Management: A Qualitative Analysis
Source: Nutrients. 2024 Jul 11;16(14):2215. doi: 10.3390/nu16142215 (PMC11279970; doi:10.3390/nu16142215)
Supplement: Supplementary file 1 [file nutrients-16-02215-s001.zip]

Archive with 1 entries (1 files):
- nutrients-3078709-supplementary.pdf
